# Supplementary material for: IL-15 Is Overexpressed in γδ T Cells and Correlates with Disease Severity in Relapsing-Remitting Multiple Sclerosis
Source: J Clin Med. 2021 Sep 15;10(18):4174. doi: 10.3390/jcm10184174 (PMC8467081; doi:10.3390/jcm10184174)
Supplement: Supplementary file 1 [file jcm-10-04174-s001.zip]

Archive with 1 entries (1 files):
- jcm-1359632-supplementary.pdf
